# Supplementary material for: A global dataset of river network geometry
Source: Sci Data. 2018 Jul 10;5:180127. doi: 10.1038/sdata.2018.127 (PMC6038850; doi:10.1038/sdata.2018.127)
Supplement: Supplementary file 1 [file sdata2018127-isa1.zip]

Archive with 3 entries (3 files):
- i_Investigation.txt
- s_study_Giachetta.txt
- a_assay_Giachetta.txt
