# Supplementary material for: A global dataset of river network geometry
Source: Sci Data. 2018 Jul 10;5:180127. doi: 10.1038/sdata.2018.127 (PMC6038850; doi:10.1038/sdata.2018.127)
Supplement: Supplementary file 1 [file sdata2018127-isa1.zip › i_Investigation.txt]

# Investigation File generated for Scientific Data with Investigation File Authoring Tool version 0.1.0 on 30/05/2018 - This metadata file is CC0
ONTOLOGY SOURCE REFERENCE
Term Source Name	IAO	OMIT	ERO	OBI	ENVO
Term Source File	http://data.bioontology.org/ontologies/IAO	http://data.bioontology.org/ontologies/OMIT	http://data.bioontology.org/ontologies/ERO	http://data.bioontology.org/ontologies/OBI	http://data.bioontology.org/ontologies/ENVO
Term Source Version	2015-02-23	OBO 4.0-12122013-2338	2013-08-02	2014-08-18	
Term Source Description	Information Artifact Ontology	Ontology for MicroRNA Target	Eagle-I Research Resource Ontology	Ontology for Biomedical Investigations	Environment Ontology
INVESTIGATION
Investigation Identifier
Investigation Title
Investigation Description
Investigation Submission Date
Investigation Public Release Date
INVESTIGATION PUBLICATIONS
Investigation PubMed ID
Investigation Publication DOI
Investigation Publication Author List
Investigation Publication Title
Investigation Publication Status
Investigation Publication Status Term Accession Number
Investigation Publication Status Term Source REF
INVESTIGATION CONTACTS
Investigation Person Last Name
Investigation Person Mid Initials
Investigation Person First Name
Investigation Person Address
Investigation Person Phone
Investigation Person Fax
Investigation Person Email
Investigation Person Affiliation
Investigation Person Roles
Investigation Person Roles Term Accession Number
Investigation Person Roles Term Source REF
STUDY
Study Identifier	10.1038/sdata.2018.127
Study Title	A global dataset of river network geometry
Study Submission Date	28/11/2017
Study Public Release Date	10/07/2018
Study Description	http://www.nature.com/articles/sdata2018127#abstract
Study File Name	s_study_Giachetta.txt
Comment[Subject Keywords]	//;/;//;//
Comment[Manuscript Licence]	CC BY-4.0
Comment[Experimental Metadata Licence]	CC0
Comment[Supplementary Information File Name]	
Comment[Supplementary Information File Type]	x-zip-compressed
Comment[Supplementary Information File URL]	http://www.nature.com/articles/sdata2018127#supplementary-information
Comment[Data Repository]	figshare
Comment[Data Record Accession]	doi:10.6084/m9.figshare.c.3938302
Comment[Data Record URI]	https://doi.org/10.6084/m9.figshare.c.3938302
STUDY DESIGN DESCRIPTORS
Study Design Type	source-based data analysis objective	database creation objective
Study Design Type Term Accession Number	ERO:0100121	http://www.ebi.ac.uk/efo/swo/SWO_0000509
Study Design Type Term Source REF	ERO	ERO
STUDY PUBLICATIONS
Study PubMed ID
Study Publication DOI
Study Publication Author List
Study Publication Title
Study Publication Status
Study Publication Status Term Accession Number
Study Publication Status Term Source REF
STUDY FACTORS
Study Factor Name	geographical location
Study Factor Type	geographic location
Study Factor Type Term Accession Number	GAZ:00000448
Study Factor Type Term Source REF	OBI
STUDY ASSAYS
Study Assay Measurement Type	drainage basin
Study Assay Measurement Type Term Accession Number	ENVO:00000291
Study Assay Measurement Type Term Source REF	ENVO
Study Assay Technology Type	computational modeling technique
Study Assay Technology Type Term Accession Number	ERO:0001251
Study Assay Technology Type Term Source REF	ERO
Study Assay Technology Platform	""
Study Assay File Name	a_assay_Giachetta.txt
STUDY PROTOCOLS
Study Protocol Name	Data sources	Extraction of hyodrological variables and construction of chi maps	Correction of chi for closed basins	Precipitation corrected chi' maps	Simplified chi and chi' maps
Study Protocol Type	selection	database extract, transform, and load process	background correction data transformation	background correction data transformation	data transformation
Study Protocol Type Term Accession Number	OBI:0001928	IAO:0000650	OBI:0000666	OBI:0000666	OBI:0200000
Study Protocol Type Term Source REF	OBI	OBI	OBI	OBI	OBI
Study Protocol Description					
Study Protocol URI	""	""	""	""	""
Study Protocol Version					
Study Protocol Parameters Name	""	""	""	""	""
Study Protocol Parameters Name Term Accession Number	""	""	""	""	""
Study Protocol Parameters Name Term Source REF	""	""	""	""	""
Study Protocol Components Name	""	""	""	""	""
Study Protocol Components Type	""	""	""	""	""
Study Protocol Components Type Term Accession Number	""	""	""	""	""
Study Protocol Components Type Term Source REF	""	""	""	""	""
STUDY CONTACTS
Study Person Last Name	Giachetta	Willett
Study Person First Name	Emanuele	Sean D.
Study Person Mid Initials		
Study Person Email	emanuele.giachetta@erdw.ethz.ch	""
Study Person Phone		
Study Person Fax		
Study Person Address		
Study Person Affiliation	Department of Earth Sciences, ETH Zürich, 8092, Zürich, Switzerland	Department of Earth Sciences, ETH Zürich, 8092, Zürich, Switzerland
Study Person Roles		
Study Person Roles Term Accession Number		
Study Person Roles Term Source REF		
Comment[Study Person ORCID]	0000-0002-0245-4220	
Comment[Funder]		
Comment[FundRef ID]		
Comment[Funder Term Source REF]		
Comment[Grant Identifier]		
