# Supplementary material for: A global dataset of river network geometry
Source: Sci Data. 2018 Jul 10;5:180127. doi: 10.1038/sdata.2018.127 (PMC6038850; doi:10.1038/sdata.2018.127)
Supplement: Supplementary file 1 [file sdata2018127-isa1.zip › s_study_Giachetta.txt]

Source Name	Material Type	Term Source REF	Term Accession Number	Characteristics[geographical location]	Term Source REF	Term Accession Number	Characteristics[environment type]	Term Source REF	Term Accession Number	Protocol REF	Sample Name	Factor Value[geographical location]
global HydroSHEDS	data set	IAO	IAO:0000100	Earth (Planet)	OMIT	OMIT:0018724	stream	ENVO	ENVO:00000023	Data sources	global HydroSHEDS	geographical location
HYDRO1k	data set	IAO	IAO:0000100	Earth (Planet)	OMIT	OMIT:0018724	stream	ENVO	ENVO:00000023	Data sources	HYDRO1k	geographical location
HydroSHEDS Version 1.2	data set	IAO	IAO:0000100	Earth (Planet)	OMIT	OMIT:0018724	stream	ENVO	ENVO:00000023	Data sources	HydroSHEDS Version 1.2	geographical location
