# Supplementary material for: A global dataset of river network geometry
Source: Sci Data. 2018 Jul 10;5:180127. doi: 10.1038/sdata.2018.127 (PMC6038850; doi:10.1038/sdata.2018.127)
Supplement: Supplementary file 1 [file sdata2018127-isa1.zip › a_assay_Giachetta.txt]

Sample Name	Protocol REF	Protocol REF	Protocol REF	Assay Name	Raw Data File	Comment[Data Repository]	Comment[Data Record Accession]	Comment[Data Record URI]	Protocol REF	Derived Data File	Comment[Data Repository]	Comment[Data Record Accession]	Comment[Data Record URI]	Factor Value[geographical location]
HYDRO1k	Extraction of hyodrological variables and construction of chi maps	Correction of chi for closed basins	Precipitation corrected chi' maps	HYDRO1k_maps corrected for closed basins	Global_Chimaps_shp_Data_Record_A.zip	figshare	doi:10.6084/m9.figshare.c.3938302	https://doi.org/10.6084/m9.figshare.c.3938302	Simplified chi and chi' maps	Global_Simplified_Chimaps_kmz_Data_Record_C.zip	figshare	doi:10.6084/m9.figshare.c.3938302	https://doi.org/10.6084/m9.figshare.c.3938302	geographical location
HYDRO1k	Extraction of hyodrological variables and construction of chi maps	Correction of chi for closed basins	Precipitation corrected chi' maps	HYDRO1k_maps corrected for closed basins and precipitation	Global_Chipmaps_shp_Data_Record_B.zip	figshare	doi:10.6084/m9.figshare.c.3938302	https://doi.org/10.6084/m9.figshare.c.3938302	Simplified chi and chi' maps	Global_Simplified_Chipmaps_kmz_Data_Record_D.zip	figshare	doi:10.6084/m9.figshare.c.3938302	https://doi.org/10.6084/m9.figshare.c.3938302	geographical location
HydroSHEDS Version 1.2	Extraction of hyodrological variables and construction of chi maps	Correction of chi for closed basins	Precipitation corrected chi' maps	HydroSHEDS Version 1.2_maps corrected for closed basins	Global_Chimaps_shp_Data_Record_A.zip	figshare	doi:10.6084/m9.figshare.c.3938302	https://doi.org/10.6084/m9.figshare.c.3938302	Simplified chi and chi' maps	Global_Simplified_Chimaps_kmz_Data_Record_C.zip	figshare	doi:10.6084/m9.figshare.c.3938302	https://doi.org/10.6084/m9.figshare.c.3938302	geographical location
HydroSHEDS Version 1.2	Extraction of hyodrological variables and construction of chi maps	Correction of chi for closed basins	Precipitation corrected chi' maps	HydroSHEDS Version 1.2_maps corrected for closed basins and precipitation	Global_Chipmaps_shp_Data_Record_B.zip	figshare	doi:10.6084/m9.figshare.c.3938302	https://doi.org/10.6084/m9.figshare.c.3938302	Simplified chi and chi' maps	Global_Simplified_Chipmaps_kmz_Data_Record_D.zip	figshare	doi:10.6084/m9.figshare.c.3938302	https://doi.org/10.6084/m9.figshare.c.3938302	geographical location
